# Supplementary material for: A Non-Conventional Platinum Drug against a Non-Small Cell Lung Cancer Line
Source: Molecules. 2023 Feb 10;28(4):1698. doi: 10.3390/molecules28041698 (PMC9964417; doi:10.3390/molecules28041698)
Supplement: Supplementary file 1 [file molecules-28-01698-s001.zip]

Archive with 1 entries (1 files):
- molecules-2195296-SI.pdf
